# Supplementary material for: Diethylcarbamazine activates TRP channels including TRP-2 in filaria, Brugia malayi
Source: Commun Biol. 2020 Jul 28;3:398. doi: 10.1038/s42003-020-01128-4 (PMC7387335; doi:10.1038/s42003-020-01128-4)
Supplement: Supplementary file 2 — Supplementary Data 1 [file 42003_2020_1128_MOESM2_ESM.xlsx]

## Sheet: Sheet1
Fig.1b	DEC Microfilaria motility	Time (hrs)	0	0.03333	0.165	0.5	1	2	24	48	72
		Control	95	90	85	90	95	95	95	90	90
% motile in well			95	92	92	95	93	90	94	92	92
			95	95	94	92	92	92	90	90	90
			95	95	90	85	90	93	90	94	92
			95	95	92	92	95	92	92	90	90
		100nM	92.5	90	90	89.2	88.9	90.2	89.2	90	90
			92.5	92.2	91	90.8	88.9	90	91.2	90.8	90.5
			92.5	90	90	89.2	88.9	89.8	91	90.8	90
			96.5	94.5	90	91	87	89	91	94	94
			96	93	90	92	88	89	91	92	92
		300nM	91.2	87.5	85	85	80.6	85	86.2	88.7	88
			91.2	88.5	88	88	86.5	87	88	88	96
			92.6	88	88	87.5	86.5	87	88	88	88
			91.2	87.5	88	88	86.5	87	88	88	94.5
			93.6	87.5	88	88	86.5	87	88	88	88
		1 µM	93.7	81.2	75	70	67.5	77.5	82.5	85	95
			92.6	84	76	72	69.5	84.4	86	89.2	88
			93.7	84	77	74	71	84.4	85.6	89.2	89.2
			94.5	84	73.2	72	69.5	84.4	88	89.2	92
			93.7	84	74.8	72	69.5	84.4	85.6	89.2	87.2
		3 µM	91.2	77.5	68.7	60	55	72.5	77.5	87.5	90
			91.2	82	71	65.4	58.7	74.7	85.5	87.5	90
			91.2	82	71	65.4	58.7	74.7	85.5	87.5	88
			91.2	82.5	66.5	60	54.8	72.5	82.5	87.5	92
			91.2	78.6	72	65.4	56.7	74.7	84	87.5	91
		10 µM	95	75	66	61	45	40	32	40	90
			96	55	44	40	39	36	36.5	55	75
			79.2	66	61	25	22.5	20	40	90	90
			55	44	40	35	35	36.5	55	75	75
			64.3	57.1	50	41.1	40	40	57.1	82.1	81
		30 µM	95	63.6	60	35	22.2	20	20	22	65
			95	45	35	35	33	34	38	55	86.5
			96	46.2	38.5	34.6	34.6	30.8	42.3	46.2	61.5
			95	38	32	30	30	22	24	22	55
			92	43	34	29	29	22	26	28	45
		100 µM	96	30	22	18	18	17	15	27.5	70
			95	25	22	18	15	16	22	35	68
			93	15	15	10	22	22	26	22	60
			95	22	20	20	18	18	22	28	52
			94	23	18	20	20	18	15	26	49
Fig. 1c
DEC IC 50 Microfilaria motility at 30 sec
Log Dose	DEC
-4	18	15	22	18	20	value is mean of % motility for 40 worms.
-4.52288	22.2	33	34.6	30	29	200 microfilaria for each concentration from 3 batches in total.
-5	45	39	22.5	35	40
-5.52288	55	58.7	58.7	54.8	56.7
-6	67.5	69.5	71	69.5	69.5
-6.52288	80.6	86.5	86.5	86.5	86.5
-7	88.9	88.9	88.9	87	88
0	95	93	92	90	95
Fig.2b	DEC Adult motility	Time min	0	0.5	10	20	30	40	60	90	240	480
		Control	88.3918	111.6	90.5897	112.038	111.946	110.021	106.294	92.4094	95.8753	115.096
			99.1403	99.9	112.585	107.927	93.5985	89.5124	95.9956	92.8385	96.0529	101.629
			111.671	103.7	82.9746	85.1512	82.0073	89.7703	81.3301	81.8017	86.3603	84.0871
			106.081	104.8	98.3961	86.4817	81.3136	82.7902	93.5591	95.5448	94.9236	102.24
			106.27	103	91.817	96.6963	95.5273	95.3748	85.5146	93.291	94.1042	111.233
			88.4458	105.3	103.084	98.1069	91.7863	87.2977	92.9771	102.656	92.2443	104.55
			101.364	106	94.68	93.56	92.73	86.91	86.23	89.35	82.22	98.6
	calculation of motility % for 3 worms/column/batch		106.43	102.6	92.2	94.25	93.06	95.33	92.44	88.72	85.83	84.64
			98.65	102	97.7	98.85	94.44	86.45	86.41	82.6	82.22	88.76
			110.8	104.1	94.25	96.58	91.64	93.68	93.25	88.97	82.3	80.24
			111.2	102.6	90.17	90.5	89.14	88.09	88.89	88.63	87.04	88.67
			98.675	93.7	91.81	87.9	83.73	87.83	83.93	82.68	80.71	78.71
		3	94.2174	52.7394	58.4214	63.3198	73.5636	81.0215	71.0969	66.3378	59.9826	84.3935
			88.5304	51.9456	45.8308	45.4602	52.8413	47.7146	63.1563	55.5281	71.2106	87.0414
			95.2563	56.5729	41.5327	43.2836	41.1883	49.3972	46.527	78.0999	70.5511	92.0207
			115.085	50.929	53.6066	47.5191	41.8579	48.3825	59.694	67.5956	76.8197	82.1858
			111.032	54.0015	46.7619	45.9739	44.7427	47.5991	59.0495	52.4009	79.4878	90.4629
			85.8783	53.2283	62.7507	65.1703	62.4323	64.0242	81.3754	62.4323	60.1082	78.0802
			109.6	57.5	55.18	47.05	41.84	45.13	62.58	63.63	83.94	90.65
			100.5	52.85	51.45	43.57	45.3	53.27	60.74	61.95	79.54	78.89
			101.73	52.42	51.13	47.37	50.99	53.86	56.94	72.28	80.84	76.2
			98.65	53.5	48.01	46.05	51.61	53.07	64.76	83.73	85.46	88.67
			89.94	52.85	49.24	47.36	43.34	49.81	62.78	84.72	88.77	85.23
			90.67	44.9068	45.31	48.02	47.81	56.78	61.61	88.96	83.93	90.65
		10	98.2396	38.0769	37.3427	42.6573	49.5921	53.1177	58.3974	59.9231	70.4371	95.1049
			100.844	39.2677	39.7303	41.6321	45.5578	57.1388	60.8856	65.9665	75.2853	86.3781
			116.13	45.5016	45.7481	42.9135	53.0441	58.4594	59.8398	67.6608	75.7801	68.9179
			93.4593	43.2159	54.6401	62.4196	73.2006	77.3354	81.4089	85.4977	85.6554	87.7642
			91.9708	35.4404	39.2468	38.2508	39.2468	55.3159	68.8111	69.0912	87.1615	94.4662
			99.356	32.5497	30.1354	46.9	48.9484	44.745	58.7727	76.4679	88.1677	100.807
			106.333	32.8	41.81	47.28	51.13	52.63	68.72	74.03	88.33	97.66
			98.76	42.1	41.24	48.49	50.41	61.93	60.37	63.88	76.21	83.64
			100.22	34.5	43.72	52.53	53.25	59.37	58.78	71.6	81.83	86.57
			97.56	38.6	44.18	54.02	68.39	68.27	72.2	78.27	83.48	88.67
			91.46	42.1	48.02	49.53	59.02	69.6	84.54	74.01	86.2	94.78
			106.34	31.7	38.12	48.07	57.79	64.91	68.82	81.76	88.07	88.72
		30	97.4817	28.6	28.0588	33.8235	55.2647	56.4412	58.2059	63.9412	76.3529	93.6176
			103.273	21.8	22.4153	40.5775	56.7074	68.462	68.8784	67.2404	76.9406	101.166
			112.075	28.8	30.9056	46.6897	67.869	63.2412	67.7155	72.4994	73.1901	87.6439
			100.635	27.1	41.8803	50.114	57.037	50.9687	70.2849	79.0883	86.7806	101.652
			92.3496	24.1	37.9292	43.4648	53.2133	53.6479	65.8181	68.426	64.9177	85.8181
			94.1846	22.5	34.8554	42.102	53.4855	57.7473	56.7428	79.8478	82.344	94.7363
			110.56	22.8	31.74	40.82	50.24	59.031	70.07	62.81	74.2	76.89
			89.76	22.6	37.61	33.02	58.56	56.69	76.88	69.459	85.4	88.97
			98.54	25.1	38.94	39.48	57.21	72.22	68.97	83.83	74.68	88.98
			94.67	28.6	27.17	32.02	48.24	66.34	67.21	72.47	83.9	96.78
			104.65	22.6	30.17	30.5	49.14	53.09	70.89	87.63	79.04	90.56
			99.87	19.4	31.81	37.9	52.73	57.83	83.93	82.68	82.71	87.65
Fig2C
DEC IC 50 Adult motility
[DEC]	Motility (mmu)
0	111.596	99.909	103.743	104.752	103	105.3	106	102.6	102	104.09	102.6	93.7426
-6.52288	95.3661	86.0437	94.0246	91.5189	97.2	88	92.6	90.4	92	94.9	90.4	84.0246
-6	72.1464	62.2101	80.9277	66.565	68.9	63.21	68.6	66.5	70.3	60.7	66.5	60.9277
-5.52288	52.7394	51.9456	56.5729	50.929	54.0015	53.2283	57.5	52.85	52.42	53.5	52.85	44.9068
-5	38.0769	39.2677	45.5016	43.2159	35.4404	32.5497	42.8	42.11	43.5	38.6	42.11	31.7053
-4.52288	28.5882	21.8379	28.7848	27.0513	24.0795	22.4505	22.8	2.6	25.11	18.61	22.6	19.3656
Fig.3d
mV	Control (pA)					DEC 10µM (pA)
-60	-4.9	-11.6	-6.5	-9.8	-9.8	0.7	-6.1	4.9	3.4	-9.2
-50	-1.7	-7.3	9.1	-0.6	-0.6	8.2	6.7	61	12.8	5.8
-40	6.5	1.2	12.2	1.8	1.8	17.5	11.6	66.5	26.5	23.8
-30	11.2	5.5	19.5	6.1	6.1	22.2	33	158.1	133.4	46.6
-20	32.5	18.9	65.3	60	60	44.6	166.5	174.6	165.8	122.5
-10	95.6	131.2	169.7	135.5	135.5	128.8	286.8	289.9	282.5	378.6
0	177.7	280.8	269.2	221.6	221.6	240.5	413.2	432.7	586.3	533.2
10	247.3	448.6	371.7	345.5	345.5	334.7	799.5	576.8	668.5	785.2
20	333.7	652.5	487	492.6	492.6	463.9	1032.7	836.2	988.4	1082.7
Fig. 3f
Log Dose	DEC
-4	220.3	158.9	248.4	208.7	203.9	206.5
-4.52288	157.4	132.9	212.4	185.3	165.9	178.6
-5	94.5	94.2	103.8	131	88.5	100.78
-5.52288	26.3	26.9	56.2	87.6	59.2	40.3
-6	23.1	25.5	20.1	20.5	25.6	24.3
Fig 4 b
DECin	DECout
-32	135
-37	151
-35	185
-42	210
-30	223
Fig. 4d
4AP	4AP+DEC
-181	-49
-136	-122.6
-883.8	-112.3
-839.2	-104.4
-903	-92
-908	-140
-604	-149
Fig. 4f
Log DEC Conc.	Inward Current (pA)
-4	-1147	-1069.6	-1437	-1036.8	-1250.6
-4.52288	-485	-531	-610	-750	-689
-5	-139	-145	-169.8	-142	-164.7
-5.52288	-62	-77	-95	-92	-68
-6	-25	-22	-33.4	-26.9	-26.7
Fig. 4h
DEC	APB+DEC
-510.33	-29
-543.6	-14
-785.9	-21.3
-514.3	-42
-705.6	-16.47
-665.54	-38.6
Fig. 6a		gon-2	ced-11	trp-2	osm-9		Fig. 6b		Naive	DEC
	LacZ	22.5974	37.74	14.5657	37.3651			Control	27.01	19.56
		20.998	4.86225	23.8044	8.96168				33.33	10.84
		12.5489	26.0493	18.9177	21.34				31.01	19.4
		35.2593	31.3764	27.3637	24.5481				28.45	15.96
		31.3829	21.7427	13.6467	16.654				34.93	6.915
									33.47	12.66
	gon+ced+trp	81.8113	88.5571	90.9808				gon+ced+trp	26.28	11.88
		88.6852	89.4484	93.4163					28.7	34.64
		97.8289	91.6466	70.2114					25.81	21.39
		86.2059	90.8996	94.0574					29.97	25.76
		92.0174	91.2731	82.1344					30.02	26.58
									35.28	35.31
	gon+ced	80.5119	80.9697	22.4684				gon+ced	28.13	23.69
		95.9936	90.2942	25.7767					38.9	18.27
		89.8988	88.188	34.3532					34.25	22.33
		80.1792	81.5313	17.8369					21.78	16.4
		80.039	79.8597	26.0951					22.75	27.59
									27.31	29
	trp-2	18.7556	19.3674	92.7746				trp-2	35.34	22.92
		17.9444	18.5341	91.3556					31.65	28.06
		15.9628	33.6425	82.5196					32.64	19.53
		15.9628	33.6425	82.5196					31.11	38.08
		39.0783	38.22	82.6969					28.71	15.69
									31.36	21.28
	osm-9	23.6214	23.6214	4.94198	96.0302			osm-9	34.46	19.95
		15.4875	15.4875	20.2513	95.1583				29.04	1.802
		6.53444	6.53444	10.5863	89.295				29.54	10.2
		7.19524	7.19524	13.5323	93.9545				28.13	14.35
		4.92866	20.2513	23.8391	84.1805				26.69	8.974
		16.6645	10.5863	7.19524	96.0302				29.65	11.49
Fig. 7b		DEC	ACh	Emd
	Control	-485	-832	631
		-531	-937.5	750
		-610	-2743	986
		-950	-2086	988
		-689	-1985	878
	gon-2+ced-11	-243	-1062	741
		-338	-1363	628
		-325.9	-1962	785
		-241.6	-1263	822
		-352	-2199	685
	trp-2	-13.2	-1168	892
		-12.7	-1394	689
		-16.4	-1367.5	618
		-10.6	-1829	771
		-19.5	-2196	812.6
Fig. 7c
DEC response analyzed
Control	gon-2+ced-11	trp-2
-485	-243	-13.2
-531	-338	-12.7
-610	-325.9	-16.4
-950	-241.6	-10.6
-689	-352	-19.5
Fig. 8b
DEC	DEC+AA	AA
-987	-515	-514.25
-564.2	-157.5	-268.5
-673.92	-155.1	-378.6
-882.6	-144.6	-412.6
-727.5	-93.2	-260.6
-505	-25.1	-224
-458	-253.6	-389
Fig.8c	Time (m)	0	1	10	20	30	40	60	90	120		.
	Control	89.6487	99.0658	105.381	98.3931	116.069	108.147	116.816	120.814	121.637
		102.055	86.1734	102.765	111.734	112.556	114.051	134.38	99.701	120.516
		105.68	106.839	108.595	112.93	112.668	86.2481	128.886	121.861	113.079
		102.616	109.342	114.7	113.1	119.918	118.311	116.629	116.48	119.4
		96.4	93.0563	89.5199	96.0665	92.9732	90.012	87.5808	88.5808	86.5808
		94.0405	95.234	91.614	94.168	93.165	95.647	92.69	92.445	93.668
		101.208	103.977	103.796	101.715	103.663	106.641	100.641	101.342	101.346
		91.2084	93.6461	96.3842	94.7756	93.66	92.3688	96.2255	90.3487	91.3489
	DEC	117.816	29.8	36.5	53.5	59.8	62.7	69.7	71.3894	78.9
		102.509	24.8	42.5048	67.8052	70.5	75.1001	83.365	81.9313	79.8
		97.6	24.3	35.0327	34.0671	40.4	41.9	55.36	57.3688	65.3595
		102.087	34.2652	40.4132	43.4324	55.4501	51.1912	71.9	87.7	91.3
		101.656	27.9	41.8	55.3	49.1	52.8609	66.9	78.6	99.8
		93.95	22.9	38.1	58.0526	65.5	64.8	65.3207	78.6	68.7648
		90.92	25.2781	33.7	53.6842	52.6	66.8	67.5297	72.1	111.473
		97.2318	29.1	39.6579	39.6579	57.6	62.4	61.4014	78.6	87.4822
	miconazole	94.3426	104.292	132.774	150.893	145.65	109.185	75.1463	40.8115	8.88022
		140.773	152.556	119.196	145.47	125.322	103.668	65.1775	81.9352	44.6742
		89.5435	101.678	98.4393	108.154	64.9629	41.5138	11.593	11.2411	10.9852
		75.3414	85.1736	52.5556	74.0148	40.0702	37.0776	19.8049	9.63324	17.0425
		106.641	96.6445	101.342	112.658	33.6632	43.7964	23.9772	19.7146	11.2387
		100.366	100.143	132.017	146.689	143.834	53.0352	36.3559	36.2036	18.392
		96.2892	82.8925	125.471	133.958	92.607	65.3949	57.5642	25.6137	12.666
		93.863	92.0076	94.3768	98.1541	83.197	33.4443	31.608	15.8801	6.98545
	Each value represents average of 5 worms (4 batches of worms)
Supple Fig 1.					Supple Fig 4.
DEC	DEC+IbTx				DEC	cap	DEC+cap
224.6	65.6				-515	-425	-784
184	10.4				-495	-412	-885
237.4	133.1				-425	-395	-695
175.2	56.8				-485	-389	-712
196.5	68.3				-595	-389	-785
					-674	-411	-810
Supple Fig 2.					Supple Fig 5b
DEC	DEC+SKF				DEC	DEC+MeFT
-787	-447.4				-266.5	-312.6
-524.3	-310				-444.5	-425.6
-764	-562				-285.3	-275.3
-724.6	-296				-412	-498.8
-767.3	-227				-778	-558
					-393	-318.5
					-444.8	-494.3
Supplementary Fig 3.					Supple Fig 5c
DEC(CaF)	DEC (Ca)				DEC	DEC+INDO
-417.9	303				-687	-614.25
-385.2	257.2				-456.4	-468.5
-334.5	148.9				-373.92	-378
-384.9	297.9				-882.6	-832.6
-493.7	475.3				-727.5	-675.6
-376.2	290.6				-605	-614
					-458	-489
